# Supplementary material for: mSWI/SNF (BAF) Complexes Are Indispensable for the Neurogenesis and Development of Embryonic Olfactory Epithelium
Source: PLoS Genet. 2016 Sep 9;12(9):e1006274. doi: 10.1371/journal.pgen.1006274 (PMC5017785; doi:10.1371/journal.pgen.1006274)
Supplement: S1 Table — (XLS) [file pgen.1006274.s009.xls]

## Sheet: Fig2_Ctip2_BAF170
Expression of BAF170 in Ctip2+ ORNs at E13.5
	Total BAF170 (high)+			Total Ctip2+	CA1+CA2		BAF170 (high)+/Ctip2+	CA1+CA2		BAF170 (high)+/Ctip2-	CA1+CA2		BAF170 (high)-/Ctip2+	CA1+CA2
OE	Number	%		Value	%		Value	%		Value	%		Value	%
Control
1	343	100.146		245	71.5328		245	71.5328		98	28.6131		0	0
2	376	109.781		275	80.292		275	80.292		101	29.4891		0	0
3	310	90.5109		229	66.8613		229	66.8613		81	23.6496		0	0
4	360	105.109		254	74.1606		254	74.1606		106	30.9489		0	0
5	361	105.401		261	76.2044		261	76.2044		100	29.1971		0	0
6	305	89.0511		236	68.9051		236	68.9051		69	20.146		0	0
n	6	6		6	6		6	6		6	6		6	6
Mean	342.5	100		250	72.9927		250	72.9927		92.5	27.0073		0	0
Std	29.0981	8.4958		16.876	4.9273		16.876	4.9273		14.3213	4.18141		0	0

## Sheet: Fig2_Ctip2_BAF155
Total number of Ctip2+cells at E13.5
	DAPI+			Total Ctip2+ cells	CA1+CA2		Total Ctip2+cells/DAPI+	CA1+CA2
OE	Number	%		Value	%		Value	%
Control
1	899	100.541		245	98		0.272525	97.3921
2	921	103.001		275	110		0.298588	106.706
3	885	98.9748		229	91.6		0.258757	92.4718
4	871	97.4091		254	101.6		0.291619	104.216
5	861	96.2908		261	104.4		0.303136	108.331
6	928	103.784		236	94.4		0.25431	90.8827
n	6	6		6	6		6	6
Mean	894.167	100		250	100		0.279823	100
Std	26.8657	3.00455		16.876	6.75041		0.0208936	7.46672
BAF170_cKO_FoxG1_Cre
1	870	98.9748		201	80.4		0.231034	82.5646
2	890	103.001		198	79.2		0.222472	79.5046
3	845	94.5014		211	84.4		0.249704	89.2366
4	861	96.2908		176	70.4		0.204413	73.0511
5	888	99.3103		202	80.8		0.227477	81.2935
6	856	95.7316		192	76.8		0.224299	80.1576
n	6	6		6	6		6	6
Mean	868.333	97.9683		196.667	78.6667		0.226567	80.968
Std	17.9406	3.09767		11.8603	4.74412		0.0146206	5.22495
P-value	0.082839	0.275668		0.000137443	0.000137443		0.000643029	0.000643029

## Sheet: Fig3_E10.5_VS
Total number of pHH3+cells at E10.5
	Volume(mm³)	CA1+CA2		Surface Area(mm²)	CA1+CA2
OE	Value	%		Value	%
Control
1	0.0065005	114.639		0.419083	103.913
2	0.0061414	108.306		0.397584	98.5822
3	0.005326	93.9262		0.43561	108.011
4	0.0055412	97.7212		0.397812	98.6388
5	0.0053005	93.4764		0.389912	96.6799
6	0.0052129	91.9315		0.37981	94.1751
n	6	6		6	6
Mean	0.00567042	100		0.403302	100
Std	0.000527701	9.3062		0.0204296	5.06559
BAF155cKO
1	0.00405571	71.524		0.286712	71.0912
2	0.004713	83.1156		0.276523	68.5648
3	0.0045812	80.7912		0.267984	66.4475
4	0.0048165	84.9408		0.27983	69.3848
5	0.0044934	79.2428		0.264213	65.5125
6	0.0046763	82.4684		0.317654	78.7633
n	6	6		6	6
Mean	0.00455602	80.3471		0.282153	69.9607
Std	0.000269008	4.74405		0.0191875	4.75761
P-value	0.00210254	0.00210254		9.70488e-07	9.70488e-07

## Sheet: Fig3_E13_E15_surface
OE surface
	E15.5												E13.5
	Total surface	CA1+CA2		Surface (rostral section)	CA1+CA2		Surface (medial section)	CA1+CA2		Surface (caudal section)	CA1+CA2		Surface (medial section)	CA1+CA2
OE	Value	%		Value	%		Value	%		Value	%		Value	%
Control
1	1.02	95.7746		0.7	95.672		0.28	98.2456		0.04	82.7586		0.182	97.3262
2	0.99	92.9577		0.65	88.8383		0.31	108.772		0.03	62.069		0.21	112.299
3	1.06	99.5305		0.78	106.606		0.23	80.7018		0.05	103.448		0.19	101.604
4	1.13	106.103		0.81	110.706		0.26	91.2281		0.06	124.138		0.18	96.2567
5	1.18	110.798		0.77	105.239		0.33	115.789		0.08	165.517		0.16	85.5615
6	1.01	94.8357		0.68	92.9385		0.3	105.263		0.03	62.069		0.2	106.952
n	6	6		6	6		6	6		6	6		6	6
Mean	1.065	100		0.731667	100		0.285	100		0.0483333	100		0.187	100
Std	0.0750333	7.04538		0.063692	8.70505		0.0361939	12.6996		0.0194079	40.1543		0.0173781	9.29313
BAF155cKO
1	0.27	25.3521		0.21	28.7016		0.05	17.5439		0.01	20.6897		0.05	26.738
2	0.26	24.4131		0.19	25.9681		0.05	17.5439		0.02	41.3793		0.07	37.4332
3	0.3	28.169		0.25	34.1686		0.05	17.5439		0	0		0.06	32.0856
4	0.29	27.23		0.23	31.4351		0.05	17.5439		0.01	20.6897		0.08	42.7807
5	0.24	22.5352		0.18	24.6014		0.05	17.5439		0.01	20.6897		0.04	21.3904
6	0.32	30.0469		0.26	35.5353		0.05	17.5439		0.01	20.6897		0.07	37.4332
n	6	6		6	6		6	6		6	6		6	6
Mean	0.28	26.2911		0.22	30.0683		0.05	17.5439		0.01	20.6897		0.0616667	32.9768
Std	0.0289828	2.72139		0.032249	4.40761		7.60118e-18	0		0.00632456	13.0853		0.0147196	7.87144
P-value	1.50849e-07	1.50849e-07		2.64582e-07	2.64582e-07		1.78872e-05	1.78872e-05		0.00361455	0.00361455		1.28273e-07	1.28273e-07

## Sheet: Fig4_E10_Sox2
Total number of Sox2+cells at E10.5 (Huong)
	DAPI+			Sox2+	CA1+CA2		Sox2+/DAPI+	CA1+CA2
OE	Number	%		Value	%		Value	%
Control
1	245	105.301		214	102.067		0.873469	96.912
2	227	97.5645		201	95.8665		0.885463	98.2427
3	230	98.8539		189	90.1431		0.821739	91.1725
4	210	90.2579		198	94.4356		0.942857	104.611
5	239	102.722		225	107.313		0.941423	104.451
6	245	105.301		231	110.175		0.942857	104.611
n	6	6		6	6		6	6
Mean	232.667	100		209.667	100		0.901301	100
Std	13.3965	5.75782		16.4154	7.8293		0.049838	5.52956
BAF155cKO
1	154	66.1891		59	28.1399		0.383117	42.5071
2	167	71.7765		47	22.4165		0.281437	31.2256
3	165	70.9169		60	28.6169		0.363636	40.3457
4	145	62.3209		69	32.9094		0.475862	52.7972
5	177	76.0745		89	42.4483		0.502825	55.7888
6	162	69.6275		71	33.8633		0.438272	48.6265
n	6	6		6	6		6	6
Mean	161.667	69.4842		65.8333	31.399		0.407525	45.2152
Std	11.0574	4.75248		14.2045	6.77478		0.0813849	9.02971
P-value	2.07252e-06	2.07252e-06		2.09503e-08	2.09503e-08		1.03075e-06	1.03075e-06

## Sheet: Fig4_E10_Mash1
Total number of Mash1+cells at E10.5 (Christina)
	DAPI+			Mash1+	CA1+CA2		Mash1+/DAPI+	CA1+CA2
OE	Number	%		Value	%		Value	%
Control
1	249	110.913		19	81.4286		0.0763052	72.6023
2	205	91.314		35	150		0.170732	162.446
3	239	106.459		27	115.714		0.112971	107.488
4	227	101.114		20	85.7143		0.0881057	83.8301
5	210	93.5412		18	77.1429		0.0857143	81.5547
6	217	96.6592		21	90		0.0967742	92.0779
n	6	6		6	6		6	6
Mean	224.5	100		23.3333	100		0.1051	100
Std	17.1085	7.6207		6.53197	27.9942		0.0344457	32.7741
BAF155cKO
1	154	68.5969		26	111.429		0.104418	99.3505
2	167	74.3875		16	68.5714		0.0780488	74.2612
3	165	73.4967		20	85.7143		0.083682	79.6211
4	145	64.588		22	94.2857		0.0969163	92.2131
5	169	75.2784		29	124.286		0.138095	131.394
6	171	76.1693		17	72.8571		0.078341	74.5393
n	6	6		6	6		6	6
Mean	173.384	72.0861		21.6667	92.8571		0.0965835	91.8965
Std	81.2849	4.5287		5.08593	21.7968		0.0229237	21.8113
P-value	0.057357	5.16441e-05		0.633188	0.633188		0.62664	0.62664

## Sheet: Fig4_E10_HuCD
Total number of HuCD+cells at E10.5
	DAPI+			HuCD+	CA1+CA2		HuCD+/DAPI+	CA1+CA2
OE	Number	%		Value	%		Value	%
Control
1	250	111.773		21	89.3617		0.084	79.178
2	227	101.49		18	76.5957		0.0792952	74.7432
3	213	95.231		27	114.894		0.126761	119.484
4	210	93.8897		31	131.915		0.147619	139.145
5	219	97.9136		19	80.8511		0.086758	81.7777
6	223	99.7019		25	106.383		0.112108	105.672
n	6	6		6	6		6	6
Mean	223.667	100		23.5	100		0.10609	100
Std	14.3341	6.40869		5.04975	21.4883		0.0274511	25.8752
BAF155cKO
1	154	68.8525		22	93.617		0.088	82.9484
2	167	74.6647		30	127.66		0.132159	124.572
3	165	73.7705		24	102.128		0.112676	106.208
4	145	64.8286		27	114.894		0.128571	121.191
5	177	79.1356		25	106.383		0.114155	107.602
6	162	72.4292		30	127.66		0.134529	126.807
n	6	6		6	6		6	6
Mean	172.667	72.2802		26.3333	112.057		0.118348	111.555
Std	81.196	4.94371		3.26599	13.8978		0.0174805	16.477
P-value	0.0558649	1.15515e-05		0.279687	0.279687		0.381688	0.381688

## Sheet: Fig4_E13_Sox2
Total number of Sox2+cells at E13.5
	DAPI+			Total Sox2+ cells	CA1+CA2		Total Sox2+cells/DAPI+	CA1+CA2		Sox2+ cells in BL	CA1+CA2		Sox2+ cells in BL/DAPI+	CA1+CA2		Sox2+ cells in AL	CA1+CA2		Sox2+ cells in AL/DAPI+	CA1+CA2
OE	Number	%		Value	%		Value	%		Value	%		Value	%		Value	%		Value	%
Control
1	675	99.68		290	102.353		0.42963	82.2576		55	102.484		0.0814815	102.5		235	102.322		0.348148	102.549
2	710	104.849		267	94.2353		0.503774	96.4533		46	85.7143		0.0647887	81.501		221	96.2264		0.311268	91.6853
3	671	99.0893		313	110.471		0.601923	115.245		52	96.8944		0.0774963	97.4865		261	113.643		0.388972	114.573
4	656	96.8742		272	96		0.513208	98.2595		60	111.801		0.0914634	115.056		212	92.3077		0.323171	95.1915
5	687	101.452		262	92.4706		0.51272	98.1662		48	89.441		0.069869	87.8917		214	93.1785		0.311499	91.7536
6	664	98.0556		296	104.471		0.572534	109.618		61	113.665		0.0918675	115.565		235	102.322		0.353916	104.248
n	6	6		6	6		6	6		6	6		6	6		6	6		6	6
Mean	677.167	100		283.333	100		0.522298	100		53.6667	100		0.0794944	100		229.667	100		0.339496	100
Std	19.1772	2.83198		19.674	6.94377		0.0599479	11.4777		6.15359	11.4663		0.0110743	13.9309		18.283	7.96065		0.0302582	8.9127
BAF155cKO
1	520	99.0893		209	73.7647		0.30963	59.2822		13	24.2236		0.025	31.4488		196	85.3411		0.376923	111.024
2	530	104.849		203	71.6471		0.383019	73.3334		14	26.087		0.0264151	33.2289		189	82.2932		0.356604	105.039
3	511	75.4615		225	79.4118		0.432692	82.844		15	27.9503		0.0293542	36.9261		210	91.4369		0.410959	121.05
4	517	76.3475		215	75.8824		0.40566	77.6684		10	18.6335		0.0193424	24.3317		205	89.2598		0.396518	116.796
5	525	77.5289		231	81.5294		0.452055	86.5511		14	26.087		0.0266667	33.5453		217	94.4848		0.413333	121.749
6	507	74.8708		199	70.2353		0.384913	73.696		12	22.3602		0.0236686	29.774		187	81.4224		0.368836	108.642
n	6	6		6	6		6	6		6	6		6	6		6	6		6	6
Mean	518.333	84.6911		213.667	75.4118		0.394661	75.5625		13	24.2236		0.0250745	31.5425		200.667	87.373		0.387196	114.05
Std	8.57127	13.5364		12.5007	4.412		0.0496434	9.50479		1.78885	3.33327		0.0033908	4.26545		11.9778	5.21528		0.0232948	6.86159
P-value	3.74406e-07	0.0387058		6.12595e-05	6.12595e-05		0.00262547	0.00262547		5.66949e-06	5.66949e-06		2.807e-05	2.807e-05		0.0105781	0.0105781		0.0129398	0.0129398
					Draw 4 pairs in same diagram

## Sheet: Fig4_E13_Mash1
Total number of Mash1+cells at E13.5
	DAPI+			Total Mash1+ cells	CA1+CA2		Total Mash1+cells/DAPI+	CA1+CA2
OE	Number	%		Value	%		Value	%
Control
1	675	99.68		102	99.1896		0.151111	99.5242
2	710	104.849		105	102.107		0.147887	97.401
3	671	99.0893		99	96.2723		0.147541	97.1728
4	656	96.8742		89	86.5478		0.135671	89.3549
5	687	101.452		110	106.969		0.160116	105.455
6	664	98.0556		112	108.914		0.168675	111.092
n	6	6		6	6		6	6
Mean	677.167	100		102.833	100		0.151834	100
Std	19.1772	2.83198		8.32867	8.09919		0.0113841	7.49775
BAF155cKO
1	520	99.0893		26	25.2836		0.05	32.9308
2	530	104.849		20	19.4489		0.0377358	24.8534
3	511	75.4615		31	30.1459		0.0606654	39.9552
4	517	76.3475		22	21.3938		0.0425532	28.0262
5	525	77.5289		19	18.4765		0.0361905	23.8356
6	507	74.8708		33	32.0908		0.0650888	42.8685
n	6	6		6	6		6	6
Mean	518.333	84.6911		25.1667	24.4733		0.0487056	32.0783
Std	8.57127	13.5364		5.84523	5.68417		0.0120659	7.94682
P-value	3.74406e-07	0.0387058		1.72925e-08	1.72925e-08		3.14479e-08	3.14479e-08

## Sheet: Fig4_E13_HuCD
Total number of Mash1+cells at E13.5
	DAPI+			Total HuCD+ cells	CA1+CA2		Total HuCD+cells/DAPI+	CA1+CA2
OE	Number	%		Value	%		Value	%
Control
1	675	99.68		243	100		0.36	100.35
2	710	104.849		252	103.704		0.35493	98.9367
3	671	99.0893		231	95.0617		0.344262	95.9632
4	656	96.8742		219	90.1235		0.333841	93.0584
5	687	101.452		261	107.407		0.379913	105.901
6	664	98.0556		252	103.704		0.379518	105.791
n	6	6		6	6		6	6
Mean	677.167	100		243	100		0.358744	100
Std	19.1772	2.83198		15.5306	6.3912		0.0185777	5.17854
BAF155cKO
1	520	99.0893		115	47.3251		0.221154	61.6467
2	530	104.849		131	53.9095		0.24717	68.8987
3	511	75.4615		108	44.4444		0.21135	58.914
4	517	76.3475		121	49.7942		0.234043	65.2394
5	525	77.5289		106	43.6214		0.201905	56.281
6	507	74.8708		111	45.679		0.218935	61.0282
n	6	6		6	6		6	6
Mean	518.333	84.6911		115.333	47.4623		0.222426	62.0013
Std	8.57127	13.5364		9.35236	3.84871		0.0161543	4.503
P-value	3.74406e-07	0.0387058		9.77954e-08	9.77954e-08		1.11956e-07	1.11956e-07

[truncated: 25 more sheets: Fig5_pHH3_Pax6_Tbr2, Fig5_Exit index, Fig5_Pro_index, Fig6_dcKO_Sox2, Fig6_dcKO_Mash1, Fig6_dcKO_HuCD, Fig7_OMP, Fig8_Sox2, Fig8_pHH3, Fig8_Mash1, Fig8_HuCD, Fig8_Lhx2, Fig8_Ctip2, Fig8_OMP, FigS3_E10.5_pHH3, FigS3_E10_Pax6, FigS3_E10_Ngn1, FigS3_E10_Lhx2, FigS3_E10_Casp3, FigS3_E13_NeuroD1 …]
